# Supplementary material for: Chromosome Genome Assembly of Cromileptes altivelis Reveals Loss of Genome Fragment in Cromileptes Compared with Epinephelus Species
Source: Genes (Basel). 2021 Nov 24;12(12):1873. doi: 10.3390/genes12121873 (PMC8701792; doi:10.3390/genes12121873)
Supplement: Supplementary file 1 [file genes-12-01873-s001.zip]

Archive with 1 entries (1 files):
- genes-1463500-supplementary-done.pdf
